# Supplementary material for: Theranostic Microbubbles with Homogeneous Ligand Distribution for Higher Binding Efficacy
Source: Pharmaceutics. 2022 Jan 28;14(2):311. doi: 10.3390/pharmaceutics14020311 (PMC8878664; doi:10.3390/pharmaceutics14020311)
Supplement: Supplementary file 1 [file pharmaceutics-14-00311-s001.zip]

Archive with 1 entries (1 files):
- pharmaceutics-1554729-supplementary.pdf
